# Supplementary material for: Genome-wide association for agro-morphological traits in a triploid banana population with large chromosome rearrangements
Source: Hortic Res. 2024 Nov 6;12(2):uhae307. doi: 10.1093/hr/uhae307 (PMC11817881; doi:10.1093/hr/uhae307)
Supplement: Web_Material_uhae307 [file web_material_uhae307.zip › Table_S1.xlsx]

## Sheet: Parameters
		Cycle effect		Block effect		Cycle means			H²	Genetic variance components				Error variance components
Trait	Category	Wald stat	p-value	Wald stat	p-value	Cycle 1	Cycle 2	Cycle 3		Parent (2x)	Parent (4x)	Interaction (2x:4x)	Hybrid residual	Cycle 1:Cycle 1	Cycle 2:Cycle 1	Cycle 2:Cycle 2	Cycle 3:Cycle 1	Cycle 3:Cycle 2	Cycle 3:Cycle 3
Bunch angle	Bunch architecture	889.24	< 2,2E-16	273.85	< 2,2E-16	67.0684	59.1038	57.7223	0.819056	37.4021	89.3126	23.9981	110.06	209.517	-22.1543	196.865	-19.5256	-15.8351	227.133
Peduncle diameter	Bunch architecture	2759.94	< 2,2E-16	340.19	< 2,2E-16	6.02312	6.29727	6.37336	0.545931	0.059381	0.175004	0.0490106	0.106041	0.418658	0.0607384	0.8342	0.0259788	0.357941	0.772988
Peduncle length	Bunch architecture	1971.71	< 2,2E-16	146.78	3.296e-11	53.8285	59.4654	59.9606	0.775026	6.2489	19.1203	9.52417	80.8534	90.6636	-7.21414	135.613	-21.024	4.4875	123.615
Peduncle index	Bunch architecture	1449.98	< 2,2E-16	111.57	2.065e-06	9.18508	9.70039	9.61901	0.80037	0.310957	0.589692	0.125541	2.3261	2.7743	-0.269465	3.95711	-0.715578	-0.134004	3.03188
Bunch length	Bunch architecture	2230.06	< 2,2E-16	431.57	< 2,2E-16	58.4073	70.0263	74.1799	0.691128	37.1087	66.8864	20.731	60.1188	102.477	7.63105	193.382	-6.64618	90.1657	265.322
Bunch compactness index	Bunch architecture	1667.89	< 2,2E-16	420.26	< 2,2E-16	7.8326	7.61462	7.39765	0.788298	0.157678	0.549382	0.109625	0.916051	1.7307	-0.344535	1.73434	-0.429923	0.125187	2.02152
Fruit pedicel length	Fruit architecture	347.2	< 2,2E-16	279.73	< 2,2E-16	14.113	15.0556	15.3473	0.742187	5.18812	13.1698	1.35192	6.64064	16.4959	3.52055	20.9054	2.82099	5.36795	21.5598
Fruit pedicel diameter	Fruit architecture	3166.3	< 2,2E-16	331.8	< 2,2E-16	11.1472	10.6926	10.4678	0.657868	0.197956	0.410644	0.158949	0.52652	1.35646	0.00440581	2.32331	0.000776145	0.176	2.01483
Fruit length	Fruit architecture	719.57	< 2,2E-16	150.92	8.125e-12	165.321	170.866	168.571	0.860578	251.03	544.916	98.9093	427.857	406.104	67.101	486.601	97.0609	94.1616	519.284
Fruit grade	Fruit architecture	1247	< 2,2E-16	333.06	< 2,2E-16	32.4278	32.3854	32.3009	0.857347	5.7559	8.19949	3.74283	11.4249	9.15749	0.994649	13.5328	1.44533	1.67316	12.6955
Fruit weight	Yield components	204.47	< 2,2E-16	322.45	< 2,2E-16	121.035	126.729	124.597	0.837538	598.04	999.66	286.062	770.965	1015.41	72.6517	1411.11	138.269	256.735	1272.74
Bunch weight	Yield components	1499.77	< 2,2E-16	412.38	< 2,2E-16	16.8946	23.3601	24.4678	0.437321	10.6683	12.0172	8.04094	4.4014	35.5565	14.6822	86.8706	18.7991	54.4836	108.418
Days to fruit maturity	Yield components	2237.84	< 2,2E-16	220.91	< 2,2E-16	110.314	107.293	104.89	0.770625	136.916	16.5564	15.5838	206.548	231.525	-33.2853	391.706	-50.2754	-9.91512	569.903
Number of fruits per hand	Yield components	2495.48	< 2,2E-16	196.81	< 2,2E-16	17.5194	19.4942	19.5646	0.541794	0.428972	2.70833	0.0354922	0.790671	4.9658	0.526841	8.60054	0.459188	2.59753	9.43443
Number of hands	Yield components	3108.9	< 2,2E-16	240.77	< 2,2E-16	8.21131	9.79218	10.4639	0.643798	0.33514	1.6531	0.207216	0.470358	1.13322	0.369126	2.84446	0.278722	1.93222	4.13672
Number of fruits	Yield components	2620.43	< 2,2E-16	297.07	< 2,2E-16	153.649	197.562	210.698	0.669091	179.788	1927.5	129.467	219.328	652.591	308.135	2316.86	272.892	1712.49	3375.77
Pseudostem height	Plant architecture	10332.7	< 2,2E-16	413.8	< 2,2E-16	297.126	400.138	445.149	0.711934	639.011	1836.58	149.771	1033.21	638.548	-20.7737	3174.71	-153.356	2154.3	5549.56
Pseudostem girth	Plant architecture	7584.8	< 2,2E-16	424.1	< 2,2E-16	52.1405	67.3895	74.1084	0.676594	16.8213	58.0674	9.91768	25.5343	19.2916	3.37264	93.6927	0.371184	83.028	188.148
Leaf blade length	Plant architecture	6265.9	< 2,2E-16	334.1	< 2,2E-16	228.543	283.016	297.137	0.669113	190.956	482.248	102.429	442.493	686.159	-39.3117	1459.44	-86.0678	722.475	2081.66
Leaf blade width	Plant architecture	2699.5	< 2,2E-16	270.72	< 2,2E-16	74.6291	78.9501	78.6843	0.663519	12.9724	30.7598	6.01658	24.2747	51.0231	8.30937	88.9042	3.89329	35.5171	102.479
Leaf index	Plant architecture	7070.1	< 2,2E-16	124.7	4.108e-08	3.15093	3.66925	3.8692	0.722497	0.025619	0.0263484	0.00920915	0.0878262	0.112727	-0.0179029	0.196472	-0.0298796	0.02499	0.251458
Number of leaves at flowering	Plant architecture	2856.59	< 2,2E-16	484.26	< 2,2E-16	11.8637	11.7499	11.3974	0.475431	0.158169	0.439432	0.311932	0.388858	3.16217	0.0960779	3.30445	0.175499	0.766693	4.35012
Number of leaves at harvesting	Plant architecture	787.71	< 2,2E-16	856.24	< 2,2E-16	5.49188	5.87745	6.03191	0.580046	0.113601	0.312525	0.23034	0.724832	2.03859	0.118281	2.70435	0.0319854	0.521652	2.9138
Robustness index	Plant architecture	5515.7	< 2,2E-16	182.4	< 2,2E-16	5.81699	6.05564	6.14326	0.631353	0.0346964	0.0710609	0.0324457	0.11851	0.251394	-0.019252	0.505875	-0.0537651	0.098751	0.540316
