# Supplementary material for: Genome-wide association for agro-morphological traits in a triploid banana population with large chromosome rearrangements
Source: Hortic Res. 2024 Nov 6;12(2):uhae307. doi: 10.1093/hr/uhae307 (PMC11817881; doi:10.1093/hr/uhae307)
Supplement: Web_Material_uhae307 [file web_material_uhae307.zip › Table_S2.xlsx]

## Sheet: LD values between consensus QTL
Trait	SNP 1	SNP 2	LD (r2)
Bunch angle	S01_4435677	S07_10226558	0.481142
Days to fruit maturity	S01_4068254	S07_11649324	0.331492
Days to fruit maturity	S04_42589288	S01_4068254	0.130303
Pseudostem height	S01_7947960	S07_15345293	0.292456
Pseudostem girth	S01_6599715	S07_26851016	0.276457
Leaf blade length	S01_1341117	S07_14976463	0.541119

## Sheet: LD values according to model
Trait	Model	SNP 1	SNP 2	LD (r2)
Bunch angle	Kc	S01_4435677	S07_10226558	0.481142
Days to fruit maturity	Kc	S01_4068254	S07_1164932	0.331492
Days to fruit maturity	Kc	S04_42589288	S01_4068254	0.130303
Number of fruits	Kc	S01_33951428	S07_12132063	0.230486
Pseudostem height	Kc	S01_7947960	S07_15345293	0.292456
Pseudostem girth	Kc	S01_6599715	S07_26851016	0.276457
Leaf blade length	Kc	S01_1341117	S07_14976463	0.541119
