# Supplementary material for: Genome-wide association for agro-morphological traits in a triploid banana population with large chromosome rearrangements
Source: Hortic Res. 2024 Nov 6;12(2):uhae307. doi: 10.1093/hr/uhae307 (PMC11817881; doi:10.1093/hr/uhae307)
Supplement: Web_Material_uhae307 [file web_material_uhae307.zip › Table_S3.xlsx]

## Sheet: K model
TRAIT	CATEGORY	NAME	CHROM	POS	REF	ALT	FREQ_0	FREQ_05	FREQ_1	MAF	BETA	SIGMA2_G	SIGMA2_E	LOGLIK_REML	WALD	PVAL	WALD_LAMBDA_COR	PVAL_LAMBDA_COR	MODEL	INTERVAL_START	INTERVAL_END	INTERVAL_DIFF
DFM	Yield component	S01_12086154	1	12086154	C	A	1036	27	0	0.0126999	-23.7091	352.447	64.308	-3005	22.012	2.70952e-06	25.213	5.13348e-07	K	8554775	41713646	33158871
DFM	Yield component	S04_42589288	4	42589288	T	C	1001	83	3	0.0409384	44.8851	166.026	75.9631	-3006.86	177.281	1.90202e-40	203.061	4.48648e-46	K	38558923	44727763	6168840
DFM	Yield component	S06_4594607	6	4594607	A	G	947	146	6	0.0718835	-15.6157	338.83	65.2599	-3106.31	23.9672	9.79914e-07	27.4525	1.60998e-07	K	2626587	6394188	3767601
BW	Yield component	S03_8901363	3	8901363	C	G	287	776	14	0.373259	0.640035	0.82874	0.270593	-101.389	22.444	2.16365e-06	24.2268	8.56315e-07	K	6805087	34244138	27439051
BW	Yield component	S05_5390549	5	5390549	A	G	328	656	59	0.371045	-0.538662	0.920393	0.262414	-104.176	22.7505	1.84458e-06	24.5577	7.21178e-07	K	3709651	6256540	2546889
BW	Yield component	S09_40070810	9	40070810	A	C	745	244	0	0.123357	1.15097	0.829347	0.266032	-89.4305	22.5361	2.06237e-06	24.3262	8.13241e-07	K	10686480	43943704	33257224
FW	Yield component	S03_8901363	3	8901363	C	G	287	776	14	0.373259	20.9376	859.153	208.752	-3601.96	27.3711	1.67925e-07	28.4902	9.41728e-08	K	6805087	34244138	27439051
FW	Yield component	S09_5113377	9	5113377	T	A	61	756	260	0.407614	-15.5467	882.447	200.771	-3594.38	26.9358	2.10325e-07	28.0372	1.19007e-07	K	5113363	7765286	2651923
FW	Yield component	S09_40070810	9	40070810	A	C	745	244	0	0.123357	35.2966	900.18	200.993	-3295.78	23.3803	1.32935e-06	24.3363	8.09021e-07	K	10686480	43943704	33257224
NH	Yield component	S01_17231353	1	17231353	A	T	1044	22	0	0.0103189	-1.20264	0.361124	0.0569341	564.969	25.9309	3.53861e-07	26.5025	2.63197e-07	K	1630234	34515459	32885225
NH	Yield component	S04_42589288	4	42589288	T	C	1004	85	3	0.0416667	0.591447	0.332542	0.0622116	571.166	25.2348	5.07572e-07	25.7911	3.80438e-07	K	38558923	44727763	6168840
NH	Yield component	S05_4758279	5	4758279	A	T	735	336	25	0.176095	-0.447713	0.309347	0.065054	572.813	38.2711	6.15691e-10	39.1147	3.99624e-10	K	1485571	6899670	5414099
NF	Yield component	S01_8413652	1	8413652	G	A	993	108	0	0.0490463	-19.5596	102.52	25.9544	-2567.85	26.5387	2.58305e-07	27.4292	1.62954e-07	K	555014	34515459	5504272
NF	Yield component	S05_5126278	5	5126278	G	A	18	672	407	0.322698	8.158	109.173	24.8988	-2557.64	37.0292	1.16371e-09	38.2716	6.15506e-10	K	3979825	6338294	2358469
NFH	Yield component	S02_33373848	2	33373848	C	T	422	626	38	0.323204	-0.294274	0.181519	0.102923	476.989	26.7771	2.28331e-07	27.5214	1.55367e-07	K	31260373	34483342	3222969
PH	Plant architecture	S02_1987448	2	1987448	C	A	1022	24	0	0.0114723	67.8484	1239.97	333.323	-3710.04	25.7923	3.80211e-07	26.1199	3.20866e-07	K	473888	24275403	23801515
PH	Plant architecture	S05_4718681	5	4718681	C	T	608	433	26	0.227273	-23.2893	1261.76	303.164	-3761.35	29.9372	4.46277e-08	30.3174	3.66817e-08	K	3878437	5809851	1931414
PH	Plant architecture	S05_37900259	5	37900259	C	T	737	239	51	0.166018	26.8779	1338.43	319.152	-3641.3	24.3948	7.84818e-07	24.7046	6.68238e-07	K	35573320	40387001	4813681
PG	Plant architecture	S05_5009597	5	5009597	T	A	244	746	84	0.425512	-3.51244	25.8797	7.39484	-1832.52	38.2731	6.15031e-10	38.2744	6.14626e-10	K	3709651	6256540	2546889
RI	Plant architecture	S04_29064795	4	29064795	T	A	60	969	89	0.48703	-0.219216	0.0880283	0.0290389	1102.41	23.9401	9.93814e-07	23.5883	1.1931e-06	K	28537293	31351970	2814677
RI	Plant architecture	S09_3705386	9	3705386	C	A	978	68	1	0.0334288	-0.522467	0.0862485	0.029306	1028.15	27.7515	1.37945e-07	27.3437	1.70319e-07	K	1115454	8486301	7370847
LL	Plant architecture	S02_6132519	2	6132519	T	C	1028	28	0	0.0132576	36.2958	529.053	87.2459	-3161.26	25.8442	3.70123e-07	26.7577	2.30632e-07	K	473888	27258588	26784700
LL	Plant architecture	S05_4959580	5	4959580	T	C	677	411	13	0.198456	-10.3047	447.93	97.9114	-3302.17	22.8955	1.71049e-06	23.7048	1.123e-06	K	2369713	5740600	3370887
LL	Plant architecture	S07_15061482	7	15061482	A	G	413	322	245	0.414286	15.4657	495.365	89.6004	-2925.15	25.5996	4.20124e-07	26.5045	2.62925e-07	K	10386587	25937181	15550594
LI	Plant architecture	S05_5181739	5	5181739	T	C	3	469	639	0.213771	0.274004	0.120122	0.0240521	1104.81	34.8425	3.57481e-09	36.4239	1.58746e-09	K	1990944	10849227	4908726
LI	Plant architecture	S07_39183793	7	39183793	A	G	908	29	0	0.0154749	0.563152	0.137983	0.0216471	920.055	24.2048	8.66168e-07	25.3033	4.89859e-07	K	36581136	39213539	2632403
NLH	Plant architecture	S04_42545624	4	42545624	A	T	863	81	40	0.0818089	0.851967	0.595052	0.132323	178.8	72.9313	1.34244e-17	81.2616	1.97734e-19	K	39068738	44364910	5296172
NLH	Plant architecture	S06_7597854	6	7597854	A	T	739	310	1	0.148571	0.691876	0.718192	0.12896	169.467	22.8655	1.7374e-06	25.4773	4.4763e-07	K	4024719	10995141	6970422
NLH	Plant architecture	S09_41048950	9	41048950	G	A	822	261	0	0.120499	0.792484	0.727314	0.129279	170.606	21.2819	3.96457e-06	23.7127	1.11839e-06	K	12453202	44225750	31772548
PL	Bunch architecture	S04_42545624	4	42545624	A	T	866	81	40	0.0815603	6.78015	118.629	20.9194	-2264.63	26.0292	3.36291e-07	26.6433	2.44695e-07	K	39068738	44364910	5296172
PL	Bunch architecture	S10_33417643	10	33417643	A	G	288	608	55	0.377497	5.23734	118.795	21.7337	-2185.41	23.2621	1.41361e-06	23.8109	1.0628e-06	K	33138206	34185590	1047384
PD	Bunch architecture	S05_44078998	5	44078998	G	A	996	66	3	0.0338028	-0.294979	0.0432738	0.0147539	1400.2	23.381	1.32885e-06	24.0484	9.39451e-07	K	38488214	45131401	6643187
PD	Bunch architecture	S11_34491670	11	34491670	A	T	796	262	6	0.128759	0.164022	0.0499671	0.0138825	1396.55	23.3438	1.35478e-06	24.0102	9.58288e-07	K	32596465	34589064	1992599
PI	Bunch architecture	S04_42275544	4	42275544	G	A	935	83	2	0.0426471	2.03136	3.92649	0.631648	-639.748	31.6551	1.84126e-08	31.4711	2.02428e-08	K	40156449	44555806	4399357
BL	Bunch architecture	S04_42589288	4	42589288	T	C	984	83	3	0.0415888	7.42911	43.5236	12.4628	-2097.11	24.2661	8.39043e-07	24.4589	7.59124e-07	K	38558923	44727763	6168840
BCI	Bunch architecture	S04_40491859	4	40491859	C	T	918	146	0	0.068609	1.52859	0.663375	0.311965	-123.346	25.3437	4.79711e-07	26.294	2.93201e-07	K	38262346	42014438	3752092
BCI	Bunch architecture	S09_3152027	9	3152027	T	C	115	639	259	0.428924	0.453636	0.65956	0.317085	-125.375	24.7066	6.67552e-07	25.633	4.12924e-07	K	2599340	4435838	1836498
FPL	Fruit architecture	S01_9568405	1	9568405	G	A	808	265	1	0.124302	-3.84879	5.40651	1.27145	-956.885	25.5135	4.39303e-07	26.7643	2.29846e-07	K	4355690	11133399	6777709
FPL	Fruit architecture	S02_22851146	2	22851146	G	A	927	141	9	0.0738162	-2.27734	4.91823	1.32692	-957.006	24.7536	6.51462e-07	25.9672	3.47271e-07	K	210960	23481909	23270949
FPL	Fruit architecture	S02_32027967	2	32027967	T	A	23	482	576	0.244218	1.24791	5.07352	1.30954	-962.921	23.2133	1.44994e-06	24.3513	8.02725e-07	K	29706422	33573388	3866966
FPL	Fruit architecture	S09_13112566	9	13112566	A	G	629	446	7	0.212569	-1.89085	4.72698	1.35176	-962.273	30.1001	4.10318e-08	31.5757	1.91812e-08	K	10057866	41590301	31532435
FPD	Fruit architecture	S03_11364185	3	11364185	A	T	85	848	66	0.49049	0.441883	0.222256	0.12587	337.532	28.5549	9.10798e-08	29.2395	6.3961e-08	K	8337735	32708658	24370923
FG	Fruit architecture	S03_10969006	3	10969006	A	T	778	190	29	0.124373	-3.95745	21.5984	2.29378	-1343.9	33.5781	6.84597e-09	34.9516	3.38007e-09	K	6775112	35090416	28315304

## Sheet: Kc model
TRAIT	CATEGORY	NAME	CHROM	POS	REF	ALT	FREQ_0	FREQ_05	FREQ_1	MAF	BETA	SIGMA2_G	SIGMA2_E	LOGLIK_REML	WALD	PVAL	WALD_LAMBDA_COR	PVAL_LAMBDA_COR	MODEL	INTERVAL_START	INTERVAL_END	INTERVAL_DIFF
DFM	Yield component	S01_4068254	1	4068254	G	A	989	84	1	0.0400372	23.1553	135.903	101.751	-3070.89	38.3326	5.96566e-10	25.4208	4.60926e-07	Kc	990909	39895280	38275555
DFM	Yield component	S04_42589288	4	42589288	T	C	1001	83	3	0.0409384	49.1203	118.999	83.9636	-3013.27	260.883	1.10178e-58	173.008	1.6303e-39	Kc	38558923	44727763	6168840
DFM	Yield component	S07_11649324	7	11649324	G	C	1019	69	5	0.0361391	22.6939	130.718	101.77	-3123.59	48.5513	3.21761e-12	32.1974	1.39275e-08	Kc	3635305	37440224	32306379
BW	Yield component	S03_8901363	3	8901363	C	G	287	776	14	0.373259	0.785446	0.736746	0.292233	-107.735	46.7259	8.16442e-12	31.0497	2.51502e-08	Kc	6805087	34333228	27439051
FW	Yield component	S03_11364185	3	11364185	A	T	85	848	66	0.49049	26.3552	743.486	225.376	-3328.83	73.6763	9.20381e-18	46.665	8.42209e-12	Kc	8016959	34309892	24370923
NH	Yield component	S01_10665911	1	10665911	T	C	836	268	2	0.122966	-0.441998	0.254946	0.0771689	555.19	46.0009	1.18198e-11	23.7019	1.12473e-06	Kc	161771	41565415	41403644
NH	Yield component	S05_4758279	5	4758279	A	T	735	336	25	0.176095	-0.455242	0.273841	0.0714937	567.029	63.8657	1.33197e-15	32.9067	9.66904e-09	Kc	1485571	6899670	5414099
NF	Yield component	S01_33951428	1	33951428	A	G	532	323	147	0.307884	7.03182	101.887	25.032	-2321.02	48.2447	3.76222e-12	26.3884	2.7921e-07	Kc	229012	33951428	32738899
NF	Yield component	S05_5390549	5	5390549	A	G	333	667	60	0.371226	-7.76701	92.1284	27.8226	-2473.81	63.6022	1.52261e-15	34.7885	3.67531e-09	Kc	3709651	6256540	2546889
NF	Yield component	S07_12132063	7	12132063	A	G	466	410	162	0.353565	6.93899	99.931	26.5552	-2421.78	44.3644	2.72604e-11	24.266	8.39065e-07	Kc	8381416	32926109	24544693
NFH	Yield component	S01_11798954	1	11798954	T	C	452	576	27	0.298578	0.39718	0.16559	0.104761	463.85	34.8001	3.65354e-09	23.6474	1.157e-06	Kc	165008	41484366	41319358
NFH	Yield component	S02_33373848	2	33373848	C	T	422	626	38	0.323204	-0.304381	0.155228	0.107729	476.458	36.7655	1.33228e-09	24.983	5.78391e-07	Kc	31260373	34483342	3222969
PH	Plant architecture	S01_7947960	1	7947960	A	G	480	593	32	0.297285	26.5058	954.857	372.785	-3928	43.3764	4.51611e-11	26.0244	3.37121e-07	Kc	165008	41464516	41299508
PH	Plant architecture	S05_5181727	5	5181727	T	C	59	754	287	0.396364	24.1962	909.212	369.295	-3897.88	45.7061	1.37391e-11	27.4222	1.63539e-07	Kc	3709559	6256540	2546981
PH	Plant architecture	S07_15345293	7	15345293	G	C	475	545	52	0.302705	26.2298	1038.81	365.697	-3812.14	43.4541	4.34022e-11	26.0711	3.29075e-07	Kc	8381416	34303700	23269595
PG	Plant architecture	S01_6599715	1	6599715	C	T	491	524	51	0.293621	3.74716	23.3929	7.58974	-1813.14	46.3045	1.01233e-11	25.4361	4.57289e-07	Kc	165008	41464516	36560686
PG	Plant architecture	S05_5009597	5	5009597	T	A	244	746	84	0.425512	-3.82595	21.4525	8.16386	-1838.14	61.4543	4.53129e-15	33.7582	6.24046e-09	Kc	3709651	6256540	2546889
PG	Plant architecture	S07_26851016	7	26851016	A	T	492	609	17	0.287567	4.07601	26.5464	7.47773	-1918.14	44.1148	3.09665e-11	24.2333	8.5346e-07	Kc	8381416	34332242	25922284
RI	Plant architecture	S04_29064795	4	29064795	T	A	60	969	89	0.48703	-0.251561	0.0617425	0.0334108	1093.69	41.4511	1.20856e-10	27.3049	1.73769e-07	Kc	28537293	31351970	2814677
LL	Plant architecture	S01_1341117	1	1341117	A	C	491	610	12	0.284816	17.0669	418.42	105.126	-3348.72	51.3622	7.68043e-13	31.1937	2.33518e-08	Kc	165008	41505442	41340434
LL	Plant architecture	S07_14976463	7	14976463	G	C	492	611	16	0.28731	17.4057	407.247	104.192	-3359.47	54.1884	1.82163e-13	32.9102	9.65177e-09	Kc	7620032	34156918	26536862
LI	Plant architecture	S05_5181739	5	5181739	T	C	3	469	639	0.213771	0.305258	0.110037	0.0262338	1096.44	62.2988	2.95112e-15	38.3587	5.8866e-10	Kc	1990944	6899670	4908726
LI	Plant architecture	S07_7674270	7	7674270	C	T	48	607	444	0.319836	0.197542	0.101073	0.027592	1077.72	40.0011	2.53819e-10	24.6295	6.94787e-07	Kc	5798675	9642580	3843905
NLF	Plant architecture	S02_22378236	2	22378236	T	C	321	676	80	0.388115	0.217589	0.0504687	0.0603819	811.828	38.5542	5.32532e-10	29.9279	4.48409e-08	Kc	237081	23794342	23557261
NLF	Plant architecture	S02_31657086	2	31657086	A	C	831	248	7	0.120626	0.336167	0.0529457	0.0603438	817.192	36.029	1.94406e-09	27.9677	1.23359e-07	Kc	28065953	34113915	6047962
NLH	Plant architecture	S04_42545624	4	42545624	A	T	863	81	40	0.0818089	0.947488	0.371882	0.168346	167.842	118.951	1.07363e-27	83.3888	6.74043e-20	Kc	39068738	44364910	5296172
NLH	Plant architecture	S06_7767473	6	7767473	G	A	727	228	92	0.196753	0.47979	0.661428	0.136419	170.89	36.3375	1.65939e-09	25.4739	4.48407e-07	Kc	5412015	10637997	5225982
NLH	Plant architecture	S09_41048950	9	41048950	G	A	822	261	0	0.120499	0.859134	0.718377	0.131971	171.32	34.1147	5.19584e-09	23.9156	1.00653e-06	Kc	12453202	44225750	31772548
BA	Bunch architecture	S01_4435677	1	4435677	G	A	705	404	1	0.182883	10.9129	101.908	38.0362	-2730.53	59.9305	9.82688e-15	36.4119	1.59729e-09	Kc	161771	41568278	41403644
BA	Bunch architecture	S03_8987605	3	8987605	A	G	186	858	36	0.430556	-8.54055	89.4404	40.0781	-2653.15	51.147	8.57016e-13	31.0753	2.48209e-08	Kc	7990956	34309892	23197704
BA	Bunch architecture	S07_10226558	7	10226558	T	C	626	463	18	0.225384	10.5866	99.7682	38.6041	-2726.02	58.6681	1.86646e-14	35.6449	2.36771e-09	Kc	6210314	35340229	26764819
PL	Bunch architecture	S04_42300244	4	42300244	C	T	951	101	1	0.0489079	10.9281	94.283	25.9119	-2438.85	42.6279	6.6207e-11	25.3855	4.69432e-07	Kc	40156449	44555806	4399357
PD	Bunch architecture	S09_6122668	9	6122668	T	A	72	738	251	0.415646	-0.129714	0.0381636	0.0158202	1386.34	41.3477	1.27422e-10	27.4818	1.58581e-07	Kc	4660623	8296313	3635690
PD	Bunch architecture	S09_10856970	9	10856970	T	A	471	520	18	0.27552	0.151587	0.0344665	0.0165285	1311.09	37.6393	8.51113e-10	25.017	5.68267e-07	Kc	8735671	37922327	29186656
PI	Bunch architecture	S04_42300244	4	42300244	C	T	951	101	1	0.0489079	2.06882	3.21254	0.73513	-664.697	50.6478	1.10521e-12	31.3094	2.20017e-08	Kc	40156449	44555806	4399357
BCI	Bunch architecture	S09_3152027	9	3152027	T	C	115	639	259	0.428924	0.477663	0.492212	0.350708	-134.129	35.3959	2.69051e-09	27.0192	2.0144e-07	Kc	2599340	4435838	1836498
FPL	Fruit architecture	S02_32027967	2	32027967	T	A	23	482	576	0.244218	1.35114	4.62393	1.40357	-964.809	40.8388	1.65318e-10	25.273	4.97629e-07	Kc	29706422	33573388	3866966
FPL	Fruit architecture	S09_13112566	9	13112566	A	G	629	446	7	0.212569	-1.81633	4.23442	1.47175	-972.936	47.0968	6.75668e-12	29.1457	6.7134e-08	Kc	10057866	41590301	31532435
FPD	Fruit architecture	S03_11364185	3	11364185	A	T	85	848	66	0.49049	0.445347	0.196055	0.131041	336.601	43.3003	4.69508e-11	31.1394	2.40145e-08	Kc	8337735	32708658	24370923
FL	Fruit architecture	S03_11364185	3	11364185	A	T	85	848	66	0.49049	19.732	594.6	118.53	-3089.01	68.4542	1.29859e-16	40.0962	2.41759e-10	Kc	8016959	34309892	24370923
FG	Fruit architecture	S03_11364185	3	11364185	A	T	85	848	65	0.48998	4.11424	17.061	3.31691	-1375.8	104.22	1.81077e-24	62.0063	3.42359e-15	Kc	8337735	32708658	24370923
FG	Fruit architecture	S04_42545624	4	42545624	A	T	865	81	40	0.081643	2.67422	21.7534	2.52018	-1352.68	40.3753	2.09574e-10	24.0216	9.52619e-07	Kc	39068738	44364910	5296172
FG	Fruit architecture	S09_4008348	9	4008348	G	A	383	643	39	0.338498	2.61959	21.4802	2.74483	-1473.35	54.7681	1.35623e-13	32.5847	1.1411e-08	Kc	3775174	6068817	2293643
